# Supplementary material for: BQ323636.1 Employs the AR-CCRK Axis to Modulate the Expression of KU70 to Interfere with Non-Homologous End Joining Mediated DNA Repair Mechanism
Source: Cells. 2025 Aug 29;14(17):1341. doi: 10.3390/cells14171341 (PMC12428711; doi:10.3390/cells14171341)
Supplement: Supplementary file 1 [file cells-14-01341-s001.zip]

Archive with 1 entries (1 files):
- cells-3732501-supplementary.pdf
